# Supplementary material for: Color-Flu Fluorescent Reporter Influenza A Viruses Allow for In Vivo Studies of Innate Immune Function in Zebrafish
Source: Viruses. 2024 Jan 20;16(1):155. doi: 10.3390/v16010155 (PMC10818453; doi:10.3390/v16010155)
Supplement: Supplementary file 1 [file viruses-16-00155-s001.zip]

Archive with 5 entries (5 files):
- Color-flu_supplemental_figures_and_table_Viruses_Jan_16_2024.pdf
- Supplemental_Video_S1.avi
- Supplemental_Video_S2.avi
- Supplemental_Video_S3.avi
- Supplemental_Video_S4.avi
